# Supplementary material for: Development and evaluation of a custom bait design based on 469 single-copy protein-coding genes for exon capture of isopods (Philosciidae: Haloniscus)
Source: PLoS One. 2021 Sep 17;16(9):e0256861. doi: 10.1371/journal.pone.0256861 (PMC8448321; doi:10.1371/journal.pone.0256861)
Supplement: S1 Table — (XLSX) [file pone.0256861.s013.xlsx]

## Sheet: Sheet1
S1 Table. Taxon sampling for transcriptome sequencing, and the number of individuals pooled for each library.
From Stringer et al. - Development and evaluation of a custom bait design based on 469 single-copy protein-coding genes for exon capture of isopods (Philosciidae: Haloniscus)
Higher taxa	Family	Genus	Species	Sequencing ID	Country	Locality	# Individuals pooled
Oniscidea	Philosciidae	Haloniscus	sp.	Halonisc	Australia	Quandong Bore, Laverton Downs, Yilgarn, Western Australia	9
Oniscidea	Paraplatyarthridae	Paraplatyarthrus	sp.	Iso_G1	Australia	Laverton Downs, Yilgarn, Western Australia	12
Oniscidea	Paraplatyarthridae	Paraplatyarthrus	subterraneus	Iso_G2	Australia	Laverton Downs, Yilgarn, Western Australia	7
Oniscidea	Porcellionidae	Porcellionides	pruinosus	Iso_G3	Australia	Mt Windarra, Laverton Downs, Yilgarn, Western Australia	2
Oniscidea	Armadillidiidae	Armadillidium	vulgare	lib35249	Germany	Stuttgart	1
Cymothoida	Cymothoidae	Ceratothoa	sp.	lib37015	Croatia	Osor	1
