# Supplementary material for: Development and evaluation of a custom bait design based on 469 single-copy protein-coding genes for exon capture of isopods (Philosciidae: Haloniscus)
Source: PLoS One. 2021 Sep 17;16(9):e0256861. doi: 10.1371/journal.pone.0256861 (PMC8448321; doi:10.1371/journal.pone.0256861)
Supplement: S2 Table — This information includes Western Australian Museum Biospeleology Collection (BES) and Great Artesian Basin (GAB) sample identifiers. Note: the sample from Windimurra consists of pooled DNA extracts from three different individuals. Included abbreviations are as follows: WA = Western Australia, SA = South Australia, and NT = Northern Territory. (XLSX) [file pone.0256861.s014.xlsx]

## Sheet: Sheet1
S2 Table. Taxon sampling for exon capture with detailed collection data. This information includes Western Australian Museum Biospeleology Collection (BES) and Great Artesian Basin (GAB) sample identifiers. Note: the sample from Windimurra consists of pooled DNA extracts from three different individuals. Included abbreviations are as follows: WA = Western Australia, SA = South Australia, and NT =…
From Stringer et al. - Development and evaluation of a custom bait design based on 469 single-copy protein-coding genes for exon capture of isopods (Philosciidae: Haloniscus)
Superfamily	Family	Genus	Species	Specimen ID	Sequencing ID	Locality	Latitude	Longitude	Collection date	Collected by
Oniscoidea	Philosciidae	Haloniscus	sp.	BES18775	27809	Robb's Bore, Newhaven Sanctuary, Ngalia Basin, NT	-22.7314	131.087	2015-09-13	W. Humphreys, S. Cooper & D. Stringer
Oniscoidea	Philosciidae	Haloniscus	sp.	BES18774	27810	Homestead Bore, Newhaven Sanctuary, Ngalia Basin, NT	-22.7251	131.166	2015-09-14	W. Humphreys, S. Cooper & D. Stringer
Oniscoidea	Philosciidae	Haloniscus	sp.	BES18754	27817	Sullivan's Well, Napperby Station, Ngalia Basin, NT	-22.7361	132.461	2015-09-16	W. Humphreys, S. Cooper & D. Stringer
Oniscoidea	Philosciidae	Haloniscus	sp.	BES18773	1	Camel Bore, Newhaven Sanctuary, Ngalia Basin, NT	-22.9344	131.24	2015-09-14	W. Humphreys, S. Cooper & D. Stringer
Oniscoidea	Philosciidae	Haloniscus	sp.	BES18759.3	2	Rabbit Hole Well, Central Mt Wedge, Ngalia Basin, NT	-22.7178	132.324	2015-09-16	W. Humphreys, S. Cooper & D. Stringer
Oniscoidea	Philosciidae	Haloniscus	sp.	BES6667.2	17	Gurner Bore, Newhaven Sanctuary, Ngalia Basin, NT	-22.716	130.984	2001-06-14	W. Humphreys & A. Russ
Oniscoidea	Philosciidae	Haloniscus	rotundus	GAB01433	28077	Kingfisher, Dalhousie Springs, SA	-26.4083	135.522	2009-07-07	M. Guzik, R. King & L. Harsche
Oniscoidea	Philosciidae	Haloniscus	yardiyaensis	GAB01616	28078	Freeling South Springs, Mount Dennison, SA	-28.0733	135.904	2009-07-03	M. Guzik, R. King & L. Harsche
Oniscoidea	Philosciidae	Haloniscus	fontanus	GAB00736	28079	Strangways Springs, SA	-29.1622	136.552	2007-11-01	M. Guzik & N. Murphy
Oniscoidea	Philosciidae	Haloniscus	fontanus	GAB00795	11	Old Finnis Springs, Hermit Hills, SA	-29.5832	137.441	2007-11-04	M. Guzik & N. Murphy
Oniscoidea	Philosciidae	Haloniscus	fontanus	GAB00765	12	Bubbler Spring, SA	-29.4464	136.858	2007-11-03	M. Guzik & N. Murphy
Oniscoidea	Philosciidae	Haloniscus	fontanus	GAB01007.1	28082	Hawker Springs, Neales, SA	-28.4251	136.186	2008-08-27	M. Guzik & N. Murphy
Oniscoidea	Philosciidae	Haloniscus	microphthalmus	GAB00764.1	28080, 28083	Francis Swamp Springs, SA	-29.0797	136.277	2007-11-03	M. Guzik & N. Murphy
Oniscoidea	Philosciidae	Haloniscus	sp.	BES18659	27813, 27814, 27815	Shady Well, Laverton Downs, Yilgarn, WA	-28.4074	122.204	2015-04-21	W. Humphreys, S. Cooper & J. Hyde
Oniscoidea	Philosciidae	Haloniscus	sp.	BES18601	27816	Quandong Bore, Laverton Downs, Yilgarn, WA	-28.3393	122.21	2015-04-20	W. Humphreys, S. Cooper & J. Hyde
Oniscoidea	Philosciidae	Haloniscus	sp.	BES18645	27812	Laverton South, Laverton Downs, Yilgarn, WA	-28.5161	122.183	2015-04-21	W. Humphreys, S. Cooper & J. Hyde
Oniscoidea	Philosciidae	Haloniscus	sp.	BES18644	27818	Laverton South, Laverton Downs, Yilgarn, WA	-28.517	122.181	2015-04-21	W. Humphreys, S. Cooper & J. Hyde
Oniscoidea	Philosciidae	Haloniscus	sp.	BES16434	28076	Lake Miranda East, Yilgarn, WA	-27.6792	120.602	2011-10-23	W. Humphreys & S. Cooper
Oniscoidea	Philosciidae	Haloniscus	sp.	BES17062	28081	Bubble Well, Millbillillie, Yilgarn, WA	-26.5607	120.041	2012-05-15	W. Humphreys & S. Cooper
Oniscoidea	Philosciidae	Haloniscus	sp.	BES16348	4	Bubble Well, Millbillillie, Yilgarn, WA	-26.5607	120.041	2011-10-21	W. Humphreys & S. Cooper
Oniscoidea	Philosciidae	Haloniscus	sp.	BES6655	3	Yuinmery South, Yilgarn, WA	-28.5486	119.091	2001-05-15	W. Humphreys, C. Watts & S. Cooper
Oniscoidea	Philosciidae	Haloniscus	sp.	BES8623.1	5	Three Rivers Plutonic, Yilgarn, WA	-25.2831	119.176	2001-08-26	W. Humphreys, T. Karanovic & J. Waldock
Oniscoidea	Philosciidae	Haloniscus	sp.	BES13246	7	Mt Morgans, Yilgarn, WA	-28.7318	122.157	2007-05-10	W. Humphreys & S. Cooper
Oniscoidea	Philosciidae	Haloniscus	sp.	BES13396	8	Lake Uramurdah, Yilgarn, WA	-26.6877	120.353	2007-05-16	W. Humphreys & S. Cooper
Oniscoidea	Philosciidae	Haloniscus	sp.	BES13314	10	Lake Uramurdah, Yilgarn, WA	-26.6876	120.303	2007-05-16	W. Humphreys & S. Cooper
Oniscoidea	Philosciidae	Haloniscus	sp.	BES14385	9	Gum Well, Perrinvale, Yilgarn, WA	-28.775	120.417	2007-05-08	W. Humphreys & S. Cooper
Oniscoidea	Philosciidae	Haloniscus	sp.	BES6601.2	15	Jundee South Hill, Yilgarn, WA	-26.2688	120.681	2001-05-11	W. Humphreys, C. Watts & S. Cooper
Oniscoidea	Philosciidae	Haloniscus	sp.	BES10410	16	Lake Mason, Yilgarn, WA	-27.54	119.624	2004-05-30	W. Humphreys, C. Watts & C. Clay
Oniscoidea	Philosciidae	Haloniscus	sp.	BES13452	18	Lake Violet, Yilgarn, WA	-26.6876	120.287	2007-05-16	W. Humphreys & S. Cooper
Oniscoidea	Philosciidae	Haloniscus	sp.	BES8956, BES13133.1, BES13133.2	19	Windimurra, Yilgarn, WA	-28.286	118.575	31/08/2001, 24/10/2004	R. Leijs/W. Humphreys & S. Cooper
Oniscoidea	Philosciidae	Haloniscus	searlei	BES6573	27811	Lighthouse Swamp, Rottnest Island, WA	-32	115.5	2001-04-01	W. Humphreys
Outgroup: Oniscoidea	Philosciidae	Haloniscus	anophthalmus	BES10201	13	Isle of Pines, Grotte de Ouiudea, New Caledonia	-22.6	167.43	2003-05-19	F. Bzescia
Outgroup: Armadilloidea	Armadillidae	Buddelundia	sp.	B002	21	Andamooka, SA	-30.7564	137.177	00/08/2016	M. Javidkar
Outgroup: Armadilloidea	Armadillidae	Troglarmadillo	sp.	BES15537.2	23	Lake Miranda West, Yilgarn, WA	-27.7467	120.527	00/07/2010	W. Humphreys & S. Cooper
Outgroup: Oniscoidea	Paraplatyarthridae	Paraplatyarthrus	subterraneus	BES15525.10	22	Laverton South, Laverton Downs, Yilgarn, WA	-28.5028	122.177	2010-07-13	W. Humphreys & S. Cooper
Outgroup: Oniscoidea	Paraplatyarthridae	Paraplatyarthrus	sp.	BES16400.2	6	Halfpenny Well, Yilgarn, WA	-27.6966	121.34	2011-10-21	W. Humphreys & S. Cooper
Outgroup: Oniscoidea	Paraplatyarthridae	Genus indet.	sp.	Ja243	20	Porto Alegre, Belém Novo, Rio Grande do Sul, Brazil	-30.2086	-51.1697	2011-03-19	D. Kenne & I. Campos Filho
