# Supplementary material for: Development and evaluation of a custom bait design based on 469 single-copy protein-coding genes for exon capture of isopods (Philosciidae: Haloniscus)
Source: PLoS One. 2021 Sep 17;16(9):e0256861. doi: 10.1371/journal.pone.0256861 (PMC8448321; doi:10.1371/journal.pone.0256861)
Supplement: S3 Table — Note: sequencing of samples BES18659 and GAB00764.1 was repeated using multiple libraries prior to exon capture. (XLSX) [file pone.0256861.s015.xlsx]

## Sheet: Sheet1
S3 Table. Summary statistics for HybPiper data assembly. Note: sequencing of samples BES18659 and GAB00764.1 was repeated using multiple libraries prior to exon capture.
From Stringer et al. - Development and evaluation of a custom bait design based on 469 single-copy protein-coding genes for exon capture of isopods (Philosciidae: Haloniscus)
Sample ID	Sequencing library ID	Run	Ingroup or outgroup	Raw paired-end reads	Reads mapped	OGs mapped	OGs with contigs	OGs with sequences
BES18775	27809	1	Ingroup	1152943	176741	466	462	460
BES18774	27810	1	Ingroup	820103	136707	466	457	453
BES6573	27811	1	Ingroup	764956	103963	465	441	437
BES18645	27812	1	Ingroup	2267263	579095	467	465	462
BES18659	27813	1	Ingroup	2898504	742552	468	463	460
BES18659	27814	1	Ingroup	2305287	610143	467	462	460
BES18659	27815	1	Ingroup	1285005	263407	468	457	457
BES18601	27816	1	Ingroup	2678874	719515	469	464	461
BES18754	27817	1	Ingroup	963373	85198	467	459	456
BES18644	27818	1	Ingroup	1431124	379576	466	461	459
BES16434	28076	2	Ingroup	747169	115715	466	464	462
GAB01433	28077	2	Ingroup	875801	241756	467	461	457
GAB01616	28078	2	Ingroup	897834	285444	464	462	460
GAB00736	28079	2	Ingroup	2058751	664362	467	463	463
GAB00764.1	28080	2	Ingroup	1574884	344125	466	462	462
BES17062	28081	2	Ingroup	1207963	230884	465	464	463
GAB01007.1	28082	2	Ingroup	1696723	511754	466	463	462
GAB00764.1	28083	2	Ingroup	1034347	257197	468	466	463
BES18773	1	3	Ingroup	282187	18406	461	377	332
BES18759.3	2	3	Ingroup	73241	5088	456	159	107
BES6655	3	3	Ingroup	135325	7568	459	298	279
BES16348	4	3	Ingroup	246978	35766	464	448	442
BES8623.1	5	3	Ingroup	230473	9695	462	321	298
BES16400.2	6	3	Outgroup	374913	11297	465	339	291
BES13246	7	3	Ingroup	620284	30812	464	446	439
BES13396	8	3	Ingroup	271685	30141	464	445	434
BES14385	9	3	Ingroup	109362	11489	464	335	299
BES13314	10	3	Ingroup	280826	27854	464	441	426
GAB00795	11	3	Ingroup	391058	54917	466	452	445
GAB00765	12	3	Ingroup	332292	64578	463	449	443
BES10201	13	3	Outgroup	89157	2095	393	43	12
BES6601.2	15	3	Ingroup	376860	3685	404	123	107
BES10410	16	3	Ingroup	509729	26688	463	428	418
BES6667.2	17	3	Ingroup	310648	2787	413	121	83
BES13452	18	3	Ingroup	382589	13720	462	386	355
BES8956, BES13133.1, BES13133.2	19	3	Ingroup	122173	11888	460	308	244
Ja243	20	3	Outgroup	346847	17416	453	373	356
B002	21	3	Outgroup	249046	5108	426	180	140
BES15525.10	22	3	Outgroup	239462	33310	465	453	441
BES15537.2	23	3	Outgroup	717722	54473	459	415	402
